# Supplementary material for: New Secondary Metabolites from Marine-Derived Fungus Talaromyces minnesotensis BTBU20220184
Source: Mar Drugs. 2024 May 23;22(6):237. doi: 10.3390/md22060237 (PMC11204780; doi:10.3390/md22060237)
Supplement: Supplementary file 1 [file marinedrugs-22-00237-s001.zip]

Archive with 1 entries (1 files):
- marinedrugs-3013240-supplementary.pdf
